# Supplementary material for: LPA/LPAR signaling drives temporomandibular disorders–like pain through regulating the expression and sensitization of PIEZO2
Source: Sci Adv. 2026 Jul 23;12(30):eaed1854. doi: 10.1126/sciadv.aed1854 (PMC13394468; doi:10.1126/sciadv.aed1854)
Supplement: Supplementary file 2 — Movies S1 to S7 [file sciadv.aed1854_movies_s1_to_s7.zip]

Archive with 7 entries (7 files):
- aed1854_movie_s1.avi
- aed1854_movie_s2.avi
- aed1854_movie_s3.avi
- aed1854_movie_s4.avi
- aed1854_movie_s5.avi
- aed1854_movie_s6.avi
- aed1854_movie_s7.avi
